# Supplementary material for: Hydrous mantle plume promoted the generation of continental flood basalts in the Tarim large igneous province
Source: Sci Rep. 2024 Apr 25;14:9514. doi: 10.1038/s41598-024-60213-4 (PMC11045731; doi:10.1038/s41598-024-60213-4)
Supplement: Supplementary file 2 — Supplementary Tables. [file 41598_2024_60213_MOESM2_ESM.xlsx]

## Sheet: Table S1
Supplementary Table S1. Chemical composition for clinopyroxenes in Akesu diabase and the water content of melts
Sample	mineral		Na2O	K2O	TiO2	Cr2O3	Al2O3	SiO2	MnO	FeO	MgO	CaO	NiO	Total		Li	Be	Sc	V	Cr	Co	Ni	Cu	Zn	Ga	Rb	Sr	Y	Zr	Nb	Cd	Cs	Ba	La	Ce	Pr	Nd	Sm	Eu	Gd	Tb	Dy	Ho	Er	Tm	Yb	Lu	Hf	Ta
			wt.%	wt.%	wt.%	wt.%	wt.%	wt.%	wt.%	wt.%	wt.%	wt.%	wt.%	wt.%		ppm	ppm	ppm	ppm	ppm	ppm	ppm	ppm	ppm	ppm	ppm	ppm	ppm	ppm	ppm	ppm	ppm	ppm	ppm	ppm	ppm	ppm	ppm	ppm	ppm	ppm	ppm	ppm	ppm	ppm	ppm	ppm	ppm	ppm
18SK3-2-3-3	CPX		0.279	0	0.912	0.126	1.689	51.261	0.171	9.775	15.605	19.232	0	99.051		5.50442	0.0610763	116.455	340.322	1043.49	58.4753	136.361	1.47542	61.2411	6.03525	0.00516991	30.3725	14.7715	20.5199	0.0212102	0.206447	0.00647971	0	1.34224	5.42373	1.04598	6.85674	2.41494	0.84885	3.33734	0.538413	3.23666	0.631735	1.511	0.186359	1.19182	0.173624	1.05814	0.0065798
18SK3-2-3-4	CPX		0.439	0	1.25	0.067	2.707	50.374	0.235	10.074	14.343	20.153	0.016	99.658		5.8234	0.045457	112.565	327.057	783.933	56.796	132.763	1.34176	57.3684	6.1666	0	29.5912	14.2612	20.1222	0.026509	0.0394842	0	0.0298708	1.36099	5.27457	1.04714	6.60307	2.52599	0.869983	2.95873	0.515254	3.24463	0.594666	1.49678	0.185383	1.17468	0.153045	0.979527	0.00548247
18SK3-2-3-5	CPX		0.474	0.01	1.323	0.058	1.942	50.697	0.278	11.528	13.605	19.196	0.02	99.132		4.26382	0.103832	104.915	347.721	41.7144	59.9425	112.474	1.46495	59.4656	5.72066	0.0123376	26.6182	14.988	18.2997	0.0305012	0.0942872	0	0	1.29113	5.07239	1.01499	6.15035	2.38503	0.823537	3.00057	0.490381	3.05416	0.560208	1.45328	0.173575	1.08606	0.155777	0.801199	0.00422578
18SK3-2-3-6	CPX		0.404	0.006	1.335	0.056	2.886	49.703	0.21	10.61	14.022	19.857	0.032	99.12		10.3055	0	99.6304	316.084	55.868	58.6974	102.613	0.806569	70.0447	5.25733	0.048119	24.8852	16.037	19.4957	0.032708	0.161884	0.00290632	0.0237827	1.30552	5.15974	1.06777	6.96144	2.46109	0.86425	3.18701	0.582098	3.35312	0.662798	1.59638	0.215978	1.45931	0.197604	0.940877	0.00515323
18SK3-2-3-8	CPX		0.335	0.015	0.819	0.09	1.799	51.64	0.197	10.018	15.35	18.992	0.02	99.276		4.42275	0.16366	123.876	439.004	153.737	55.8818	112.863	1.40884	53.9523	8.74855	0.0151684	32.2866	18.9394	30.0501	0.0696094	0.265549	0	0.00906015	1.96398	7.11342	1.35817	8.39475	3.02211	1.01643	3.86296	0.615699	3.90144	0.727584	1.67638	0.207851	1.39013	0.225208	1.35062	0.0118119
18SK3-2-3-10	CPX		0.416	0	1.303	0.03	2.308	50.601	0.24	11.598	13.824	19.089	0.012	99.422		10.0424	0.202406	121.958	465.961	68.4462	54.8071	96.8699	1.28014	65.0214	10.6047	0.0370752	33.8672	21.7273	39.143	0.0702263	0.0602452	0.0697652	0.00849671	2.41695	9.034	1.69335	10.9463	4.04226	1.4341	4.86027	0.813008	4.64296	0.850419	2.24673	0.277557	1.77817	0.236798	1.89923	0.0126062
18SK3-2-3-14	CPX		0.318	0	0.838	0.131	1.773	50.65	0.202	10.07	15.519	19.519	0.033	99.052		7.85398	0.0892222	100.924	320.817	187.86	57.0333	108.797	0.845463	64.8587	5.71052	0	26.8947	14.6944	18.9989	0.0409934	0.136501	0.00525389	0.0154068	1.22902	5.11952	1.03577	6.72044	2.47221	0.876534	3.2749	0.495933	3.20295	0.608874	1.50647	0.19191	1.31537	0.187542	1.00333	0.00500198
18SK3-2-3-15	CPX		0.36	0	0.911	0.084	1.853	51.227	0.191	9.879	15.227	19.423	0.013	99.169		7.89034	0.147153	132.801	505.524	165.16	55.8343	101.558	1.23716	65.652	11.089	0	29.8876	23.5513	45.1117	0.084346	0.0670065	0.0132172	0.0589561	2.35084	8.5887	1.6696	10.8853	3.63156	1.21171	5.02359	0.794098	4.80542	0.911339	2.43574	0.286885	2.0227	0.269638	2.16493	0.0239392
18SK3-2-5-18	CPX		0.357	0.006	0.912	0	1.507	51.35	0.266	10.872	14.829	18.969	0	99.067		7.05208	0.20534	122.117	474.043	207.178	53.9673	101.68	0.70106	63.3681	9.96849	0	32.9178	21.2548	37.7947	0.0870477	0.188591	0	0	2.25991	8.73804	1.6182	10.6061	3.8065	1.29525	4.73981	0.77067	4.48952	0.859008	2.30287	0.276	1.68054	0.24037	1.88495	0.0199279
18SK3-4-1-16	CPX		0.395	0	1.038	0	2.424	50.262	0.29	11.461	13.876	19.3	0.012	99.058		7.60338	0.123137	138.355	479.96	23.3081	57.2332	106.006	1.18347	62.4836	9.21238	0.01059	38.6697	22.0633	39.7131	0.0716612	0.0565454	0	0.0472687	2.43159	9.28737	1.7237	10.845	4.09603	1.30657	5.05994	0.850503	5.05575	0.916852	2.26228	0.287504	1.80772	0.280592	1.96679	0.0109554
18SK3-4-1-17	CPX		0.42	0.004	1.713	0.21	3.929	48.695	0.201	11.354	13.859	19.046	0.027	99.459		10.6642	0.209612	134.229	456.856	729.529	56.9178	132.386	2.76591	55.9269	10.287	0.0859372	36.5403	19.2178	34.6377	0.0771667	0.148801	0.0326701	0.0829397	2.20108	8.24272	1.56819	9.9161	3.69085	1.29448	4.45989	0.734708	4.28206	0.814874	2.04607	0.258478	1.71867	0.204843	1.79323	0.0135842
18SK3-4-1-19	CPX		0.354	0.008	0.946	0.024	1.563	51.89	0.253	10.635	14.861	19.322	0	99.857		9.27457	0.216813	114.812	342.773	2.33778	56.8687	60.9205	0.865254	86.3206	8.79908	0.0388302	32.925	31.7987	45.4048	0.0976326	0.345866	0.0088651	0.0463063	2.91611	11.8314	2.32689	15.2	5.65975	1.68878	7.03952	1.15374	7.09833	1.41366	3.4797	0.44014	2.80324	0.390702	2.2116	0.01895
18SK3-4-1-24	CPX		0.402	0.006	1.576	0.002	2.914	49.249	0.156	11.387	14.328	19.217	0.053	99.291		8.01359	0.148431	131.418	442.686	229.219	56.0697	115.866	1.16438	59.4504	9.68524	0.0244873	36.3862	20.4898	35.1504	0.0622125	0.248801	0.0117761	0.024253	2.28251	8.41661	1.63354	10.3809	3.76219	1.18992	4.40979	0.753955	4.40634	0.856876	2.03838	0.288931	1.76979	0.258546	1.7546	0.011877
18SK3-4-1-26	CPX		0.377	0.008	1.202	0	2.219	50.519	0.283	11.352	13.909	19.262	0.015	99.145		4.56867	0.0802068	118.826	371.056	2.9968	55.5343	66.1406	1.02068	77.134	9.17696	0	36.0064	30.4117	42.9938	0.062973	0.220753	0.00220237	0.00859791	3.25026	11.82	2.27468	15.0944	5.35103	1.64208	6.8057	1.04242	6.51955	1.2587	3.02277	0.388222	2.4916	0.346637	2.11987	0.009138
18SK3-4-4-9	CPX		0.428	0	1.4	0.198	3.485	49.371	0.17	10.396	13.838	20.093	0.001	99.379		8.56143	0.084829	131.907	495.09	267.701	54.3162	102.129	0.94113	66.5985	10.8995	0.00541673	31.467	22.8501	44.2986	0.0973077	0.307378	0.000304926	0.00740813	2.30926	8.53282	1.59207	10.9361	4.09544	1.28312	5.08722	0.790315	4.71144	0.93392	2.25641	0.311116	1.94356	0.263227	2.06193	0.0258264
18SK3-4-4-14	CPX		0.369	0.009	1.549	0.105	3.288	49.255	0.168	10.596	13.8	20.024	0.004	99.167		7.1511	0.182984	122.16	459.658	10.0968	53.9452	72.3974	1.21186	72.6916	10.539	0.0201804	31.2576	25.2543	47.5718	0.0909773	0.251206	0.000933625	0.0142863	2.4837	9.45358	1.8199	12.3424	4.33252	1.36238	5.45587	0.86294	5.23387	1.03788	2.66148	0.352173	2.10565	0.308702	2.18754	0.0225734
18SK3-4-4-16	CPX		0.448	0.006	1.541	0.034	3.076	49.636	0.251	11.293	14.358	18.988	0	99.632		7.81905	0.271336	103.755	350.9	4.50298	50.8337	59.5246	1.22175	69.4511	9.10943	0.0604052	34.5488	27.3082	42.7505	0.081589	0.0769492	0.00164603	0.0455717	2.90731	10.667	1.93737	12.3789	4.24376	1.45143	5.25658	0.884591	5.35609	1.00191	2.49109	0.324808	2.1583	0.299181	1.75394	0.0184015
18SK3-4-4-17	CPX		0.444	0	1.61	0.039	3.087	49.467	0.188	11.6	13.994	18.752	0.027	99.209		6.7471	0.144196	112.199	421.545	5.84549	59.5629	65.1337	1.00292	83.2589	9.2784	0	39.6134	27.6551	42.1687	0.0738471	0.202646	0.0161379	0.0263935	2.95084	12.0679	2.2127	13.6596	4.43273	1.42781	5.94394	0.901724	5.28499	1.03137	2.59696	0.316308	2.03541	0.281541	1.94573	0.0156222
18SK3-4-4-18	CPX		0.427	0.011	1.33	0.001	2.444	49.752	0.304	11.784	13.976	19.072	0	99.101		12.2407	0.0442646	133.844	482.019	1126.08	49.6533	108.146	0.979228	50.7016	10.7261	0	31.0458	19.9298	49.3256	0.100415	0.181887	0.00213284	0.0237549	2.18316	7.75793	1.45895	9.45905	3.41621	1.09908	4.02932	0.709715	3.84391	0.75211	1.7463	0.239184	1.39013	0.185772	2.28669	0.0306601
18SK3-4-4-21	CPX		0.479	0.001	1.477	0.021	3.275	49.519	0.222	10.835	13.754	19.716	0	99.299		8.44274	0.18333	124.265	454.675	674.228	51.946	110.309	1.04252	57.6859	10.1571	0.0157028	33.4068	19.5691	39.1422	0.084958	0.155651	0	0.00736874	2.20477	8.07537	1.5462	9.49201	3.48778	1.17083	4.32266	0.673149	4.30188	0.802118	1.91281	0.25434	1.5862	0.197259	1.99924	0.0232214
11-AKS19a-1-1	CPX		0.41	0.004	1.779	0.548	3.82	49.367	0.161	9.505	14.049	20.237	0.069	99.947		2.01109	0.122954	142.739	537.526	1108.18	53.7824	100.7	2.71958	60.263	12.2424	0.0411787	33.8705	22.0211	55.3607	0.128132	0.11465	0.0101291	0.0208455	2.53433	9.52495	1.81068	11.8634	4.29328	1.35092	5.11328	0.816117	4.78531	0.93041	2.22379	0.283771	1.78478	0.242818	3.02053	0.0343481
11-AKS19a-1-3	CPX		0.396	0	1.644	0.199	3.853	49.001	0.264	9.914	13.775	20.094	0.045	99.186		8.86611	0.122387	137.51	524.815	790.95	55.2072	103.452	1.9734	63.1014	11.2892	0	36.2239	21.5852	43.0948	0.0802146	0.211117	0	0.0408394	2.49229	9.47103	1.76514	10.9891	4.12316	1.3157	5.08909	0.823664	4.88769	0.934501	2.28958	0.290507	1.80874	0.273702	2.09934	0.0170525
11-AKS19a-1-8	CPX		0.388	0.003	1.744	0.229	3.984	48.632	0.223	9.961	13.896	19.985	0.037	99.082		4.61742	0.140718	154.644	575.441	1349.9	54.4931	104.49	2.67409	60.7605	12.6157	0.00683602	36.2588	23.5103	61.4978	0.145917	0.107533	0.0164335	0.00936481	2.81478	10.5959	1.96332	12.5258	4.3483	1.49178	5.63233	0.885818	5.20631	1.05794	2.53389	0.311037	1.9499	0.291455	3.19265	0.053848
11-AKS19a-1-10	CPX		0.394	0	1.898	0.198	3.938	48.716	0.154	9.9	13.48	20.324	0.013	99.016		5.30234	0.299716	146.327	580.688	625.38	56.6766	97.8495	2.32906	63.6171	12.3453	0.00894822	37.9317	23.1527	53.9045	0.137646	0.159553	0.00671624	0.063555	2.97285	10.7865	2.02742	12.4882	4.51355	1.48048	5.20216	0.826048	5.07431	0.996914	2.40686	0.318854	1.7842	0.26192	2.81506	0.033326
11-AKS19a-1-11	CPX		0.389	0.005	1.898	0.181	4.226	48.878	0.127	10.288	13.768	19.66	0	99.42		6.70364	0.320975	143.531	567.203	998.445	55.246	104.518	3.48979	63.7686	13.8478	0.00304883	33.6431	23.7231	58.7566	0.241882	0.186017	0.0155983	0.223006	2.80234	10.6509	1.92722	13.0641	4.28088	1.4957	5.40883	0.888967	5.23946	1.00504	2.52344	0.307363	2.00246	0.283567	2.75296	0.0322855
11-AKS19a-1-12	CPX		0.272	0	0.839	0.161	1.922	51.817	0.182	9.987	15.652	18.727	0	99.559		4.40516	0.161284	152.536	557.474	1590.39	54.7724	98.9869	2.47844	60.6602	12.9186	0	35.3012	22.4748	62.5682	0.174644	0.239978	0.00670362	0.0856268	2.7743	10.3266	1.96068	11.9075	4.4225	1.42391	5.28805	0.787322	4.96502	0.925379	2.50161	0.293235	1.86826	0.252118	3.43106	0.0356022
11-AKS19a-1-13	CPX		0.409	0.007	1.52	0.192	3.326	49.273	0.204	10.02	14.106	20.067	0.033	99.156		4.83443	0.146543	149.75	555.875	1144.14	56.717	103.079	2.82655	61.57	11.7262	0.0296495	36.596	23.7927	49.1074	0.115214	0.18706	0.015372	0	2.85089	10.518	1.93368	12.5597	4.51959	1.44026	5.49191	0.862609	5.27141	0.961077	2.56074	0.333383	1.85153	0.275512	2.54284	0.0208718
11-AKS19a-1-14	CPX		0.421	0	1.724	0.143	3.84	48.804	0.21	10.361	13.811	19.672	0.046	99.032		7.94115	0.276403	148.179	552.751	1414.39	55.599	106.207	2.62413	61.5227	12.9434	0.0355635	33.2184	23.0321	55.9899	0.118614	0.017781	0	0.0405353	2.85757	10.4593	1.96656	12.0048	4.28098	1.43978	5.23748	0.851768	5.23544	0.97083	2.544	0.291282	1.85516	0.271054	2.67361	0.0268519
11-AKS19a-1-15	CPX		0.413	0.009	1.856	0.203	4.05	48.414	0.222	10.422	13.845	19.591	0.034	99.06		9.46531	0	143.837	561.359	1125.36	55.5312	104.166	2.31406	61.1862	12.9612	0.0671694	32.8979	23.2124	57.3121	0.12418	0.10281	0.0155524	0.0318286	2.78743	10.3977	1.90907	12.0861	4.30728	1.41006	5.2634	0.851238	4.92914	0.97278	2.43498	0.335736	2.02365	0.27835	2.84032	0.033348
11-AKS19a-2-3	CPX		0.417	0.011	1.691	0.235	3.71	49.249	0.177	10.186	13.317	20.035	0	99.029		11.8628	0.149533	114.932	366.557	777.237	57.3675	128.794	0.962658	58.9699	7.69136	0	29.0418	15.7712	29.0169	0.0401963	0.173205	0	0.0165171	1.63986	5.97437	1.21128	7.68634	2.80476	1.02816	3.38857	0.537014	3.41339	0.665727	1.55033	0.204903	1.27351	0.17634	1.45544	0.0101433
11-AKS19a-2-4	CPX		0.415	0.008	1.743	0.29	3.732	49.155	0.132	10.257	13.398	20.026	0	99.157		13.1578	0.248409	136.938	496.188	652.716	57.5593	117.888	1.37371	64.8435	12.0857	0.0767587	31.3578	20.7112	43.421	0.118926	0.164377	0.025267	0.0941402	2.103	7.8682	1.58598	9.64041	3.48781	1.23745	4.49521	0.703944	4.48707	0.886681	2.16174	0.271716	1.76189	0.253692	2.09464	0.010343
11-AKS19a-2-6	CPX		0.395	0.014	1.697	0.071	3.621	49.358	0.201	10.537	13.862	19.587	0.019	99.361		7.8539	0.101091	130.245	482.437	12.5875	57.2371	81.1781	1.24354	68.3094	10.8617	0.0296989	35.6897	24.6352	44.8083	0.0798481	0.163082	0.0204599	0.0277555	2.78762	10.0686	1.90465	11.7579	4.54417	1.39753	5.24949	0.825936	4.91028	0.962384	2.32542	0.306249	1.90036	0.291395	2.12403	0.0186616
11-AKS19a-2-8	CPX		0.417	0.004	1.471	0.248	3.658	49.171	0.166	9.925	13.916	20.045	0	99.022		8.42028	0.23138	137.039	493.912	77.6363	56.5758	102.881	0.878432	64.0631	10.7189	0.0350148	54.8203	22.0267	40.6916	0.0837145	0.188709	0.026628	2.73942	2.30708	8.63562	1.73652	10.6046	3.69474	1.30579	4.84726	0.786279	4.56515	0.88463	2.05922	0.279916	1.70706	0.244518	1.89085	0.0206093
11-AKS19a-2-9	CPX		0.377	0	1.915	0.146	3.604	48.3	0.218	11.209	13.84	19.329	0.089	99.027		8.23495	0.226532	142.085	517.737	1167.42	57.77	126.477	1.56214	58.6118	12.0597	0.00129683	30.3702	21.9635	47.5728	0.104004	0.246992	0.0138203	0.0528125	2.13639	8.27278	1.61987	9.66452	3.30293	1.22025	4.77565	0.74131	4.6331	0.848533	2.07211	0.252893	1.76044	0.228659	2.09943	0.0201131
11-AKS19a-2-10	CPX		0.443	0.001	2.078	0.296	3.996	48.573	0.222	10.423	13.271	19.878	0	99.181		10.329	0.307367	131.201	477.822	787.604	58.6364	133.738	1.14491	55.3544	10.5102	0	33.98	19.6526	37.5771	0.094775	0.0507465	0	0.0187174	2.1963	7.92556	1.45374	9.87555	3.51505	1.10331	4.11394	0.669095	3.9662	0.748437	1.85292	0.266492	1.40152	0.204881	1.90042	0.0188751
11-AKS19a-2-11	CPX		0.396	0	1.66	0.115	3.728	49.076	0.176	9.883	13.855	20.127	0.024	99.041		10.0495	0.122779	124.766	457.58	9.80499	58.0964	78.517	1.01699	74.0936	9.94681	0.0601929	31.9257	24.8558	43.6472	0.0981528	0.275778	0.0254253	0.0748655	2.42359	8.99538	1.73842	10.846	4.28706	1.31157	5.28117	0.814711	5.01557	0.965839	2.37898	0.309666	1.89015	0.260652	2.02156	0.0175891
11-AKS19a-2-13	CPX		0.403	0	1.563	0.307	3.554	49.192	0.171	9.637	13.861	20.381	0.037	99.106		8.14165	0.176381	133.111	511.933	36.5659	58.2413	99.4046	0.933426	64.9407	10.3182	0.0143017	35.5554	23.9679	43.4063	0.083759	0.30118	0.00100193	0.0545248	2.61486	9.87498	1.88895	11.8251	4.02636	1.34893	5.43233	0.838786	4.9723	0.910104	2.26134	0.321187	1.91573	0.253665	2.08662	0.0192632
11-AKS19a-2-14	CPX		0.456	0	1.468	0.198	3.183	49.815	0.238	10.234	13.867	20.101	0	99.56		9.7103	0.165506	129.06	477.123	39.4571	59.7838	96.0919	1.16786	70.6512	11.0711	0	29.578	23.4284	41.6535	0.0883082	0.0996834	0.0238043	0.0712426	2.1703	8.09818	1.5884	10.309	3.77015	1.23719	4.96048	0.798402	4.78153	0.948908	2.33494	0.274784	1.99009	0.287609	2.07605	0.0127694
11-AKS19a-2-16	CPX		0.357	0.001	1.335	0.124	3.015	50.095	0.151	9.992	13.939	20.289	0.016	99.313		6.50169	0.190767	129.611	467.989	308.856	57.1986	113.541	1.46052	65.5339	10.4546	0.0297257	33.1912	21.134	37.3381	0.0503818	0.269329	0	0.0255677	2.27222	8.9589	1.6925	10.7546	3.71447	1.24466	4.46638	0.761735	4.62789	0.86517	2.25814	0.290833	1.75735	0.250077	1.83218	0.0151301
11-AKS19a-2-17	CPX		0.366	0	1.323	0.171	3.396	49.542	0.18	9.505	14.296	20.439	0	99.216		7.975	0.0708248	127.531	470.647	14.6642	56.9749	77.908	1.03449	75.5834	10.5384	0.0577541	31.1162	26.4387	46.4466	0.10198	0.227467	0.0118502	0.034479	2.6095	9.50437	1.88821	11.7536	4.45069	1.49867	6.00512	0.965513	5.55251	1.11459	2.63054	0.329541	2.25785	0.31209	2.37324	0.0176421
11-AKS19a-2-19	CPX		0.419	0	1.597	0.227	3.58	48.925	0.142	10.327	13.872	20.123	0	99.212		12.8452	0	131.075	478.787	675.204	56.6821	119.706	0.906255	59.9069	10.285	0.0166222	34.9986	20.333	37.3535	0.0712379	0.203002	0	0.0304749	2.4091	8.6219	1.68427	11.0355	3.75613	1.26404	4.77947	0.7456	4.49339	0.846333	2.15884	0.259643	1.60238	0.219325	1.98951	0.0169917
11-AKS19b-1-4	CPX		0.397	0	1.388	0.148	3.233	49.539	0.184	10.221	14.07	19.917	0	99.097		4.95784	0.39703	139.949	534.992	765.723	58.8071	115.014	3.67428	54.4919	10.845	0.0604187	32.9446	20.0599	42.378	0.0864754	0.059855	0.00433678	0.177906	2.18742	8.24209	1.46038	9.28414	3.49404	1.08007	4.10323	0.621207	3.85449	0.751252	1.80312	0.229255	1.48481	0.2187	1.94703	0.0156633
11-AKS19b-1-6	CPX		0.407	0	1.757	0.061	3.424	49.424	0.211	10.377	13.489	19.93	0.014	99.091		10.5375	0.234458	162.383	591.268	1094.86	61.7068	115.147	8.49746	61.9194	13.0712	0.127677	37.8211	23.3512	53.587	0.134963	0.178402	0.13789	0.241799	2.7382	10.1495	1.87424	11.4247	4.11028	1.30246	5.11945	0.848784	4.50412	0.914869	2.16694	0.262942	1.60994	0.251681	2.13554	0.0226555
11-AKS19b-1-7	CPX		0.378	0.001	1.454	0.153	3.442	49.84	0.173	10.023	13.879	20.29	0.026	99.661		12.191	0.138273	155.218	552.476	1417.1	59.0923	118.426	4.47507	55.2178	12.1737	0.0267814	33.2998	20.5058	50.5735	0.101249	0.128056	0.0298907	0.313998	2.43352	8.56399	1.61972	10.1183	3.49455	1.23278	4.11419	0.714653	4.03019	0.720965	1.90198	0.229585	1.56101	0.208261	2.34053	0.0331805
11-AKS19b-1-8	CPX		0.361	0	1.633	0.029	2.944	49.729	0.187	10.937	13.598	19.574	0.011	99.003		8.6542	0.208359	135.513	655.65	50.5939	61.6941	70.9693	3.18953	81.1246	12.8112	0.0157396	32.2401	27.8179	58.5214	0.124866	0.225844	0.0412179	0.0971392	3.16252	11.6487	2.17736	13.9277	5.49022	1.66109	5.98553	0.940108	5.90038	1.11749	3.01962	0.39131	2.39035	0.335212	2.80113	0.0287108
11-AKS19b-1-11	CPX		0.461	0	2.011	0.032	3.334	49.044	0.276	12.335	13.208	18.526	0	99.226		4.69602	0.279589	151.168	706.113	261.118	61.3317	69.7029	2.38767	65.8644	12.0457	0.0263152	36.3146	29.9544	57.4752	0.150776	0.188548	0.0211129	0.102508	3.31062	12.0418	2.27713	14.2797	5.21495	1.71422	6.44394	0.983803	5.94256	1.10502	2.72979	0.362461	2.17642	0.299929	2.43953	0.0345624
11-AKS19b-1-12	CPX		0.405	0.001	1.712	0.02	2.693	49.839	0.229	11.728	13.355	19.4	0	99.382		3.94007	0.0425675	133.561	670.505	31.8232	62.4521	62.4518	2.40619	67.8184	11.9326	0	34.0764	25.9794	54.9054	0.151312	0.152118	0	0.0579929	3.02031	11.0845	2.07691	12.0538	4.63356	1.34741	5.97848	0.87862	5.06718	0.950099	2.46146	0.32172	1.92978	0.256123	2.50835	0.0266063
11-AKS19b-1-13	CPX		0.437	0	1.583	0.036	3.5	49.39	0.209	10.455	14.054	19.465	0.006	99.136		8.6977	0.113633	134.074	577.042	183.746	63.2284	101.515	2.64834	59.5791	12.3338	0	30.424	20.7152	43.4532	0.120449	0.0808614	0.0106577	0.0246214	2.10442	7.75351	1.39309	8.81605	3.3249	0.990369	4.27971	0.638362	3.81167	0.710215	1.70812	0.263099	1.4264	0.214868	1.76526	0.0171272
11-AKS19b-1-16	CPX		0.436	0.001	1.681	0.158	3.588	49.311	0.207	10.37	13.792	19.46	0.032	99.034		4.58881	0.228756	148.202	532.675	1049.63	57.6961	109.657	3.30511	61.1858	11.3863	0.00813031	34.2668	21.172	48.2445	0.095637	0.122122	0.0643456	0.0424272	2.48511	9.27706	1.82524	10.8881	3.62848	1.31622	4.41539	0.779577	4.58897	0.912082	2.2172	0.276524	1.7118	0.220356	2.39545	0.0251463
11-AKS19b-1-19	CPX		0.42	0.008	1.566	0.106	3.611	48.982	0.185	10.831	13.995	19.26	0.051	99.016		18.2562	0.312824	136.666	524.917	889.419	61.1375	114.35	10.7567	72.473	13.6238	0.157765	35.3097	20.152	48.944	0.109988	0.259995	0.100691	0.280894	2.45721	8.68386	1.70582	9.98171	4.09614	1.25607	4.61139	0.757503	4.1743	0.849602	1.9727	0.25357	1.70783	0.214151	2.51666	0.0320456
11-AKS19b-2-2	CPX		0.432	0.009	1.524	0.212	3.84	48.412	0.148	10.49	13.488	20.258	0.041	98.855		7.1268	0.177053	138.933	526.039	589.838	57.3426	103.994	2.30293	63.7801	10.7612	0	35.8359	21.4628	43.0129	0.070174	0.100264	0.00551198	0.000306997	2.29498	8.82574	1.70909	10.486	4.05363	1.35301	4.92533	0.737858	4.70658	0.934531	2.19543	0.289486	1.76815	0.251756	2.27017	0.0265514
11-AKS19b-2-3	CPX		0.354	0	1.581	0.16	3.354	49.061	0.209	10.502	13.877	19.661	0	98.76		5.53181	0.0399038	157.033	585.338	1509.1	55.3739	103.326	2.94727	61.0842	13.0713	0.0628444	34.0786	21.8131	60.0956	0.122717	0.263506	0.0127071	0.0106215	2.62028	9.93001	1.85939	11.2276	4.06543	1.35122	4.73705	0.811367	4.92645	0.902292	2.2661	0.30969	1.55386	0.265167	3.20504	0.040582
11-AKS19b-2-4	CPX		0.414	0	1.605	0.062	3.596	49.455	0.163	10.25	13.588	19.97	0.001	99.105		3.64865	0.0395749	143.11	530.378	884.372	57.4716	102.858	2.06353	62.8617	11.5932	0.0458306	33.808	21.4859	47.7116	0.107586	0.220065	0.0072152	0.0104582	2.44933	9.14407	1.76034	11.1297	3.96228	1.32272	4.81568	0.769466	4.50893	0.886703	2.20472	0.271925	1.68805	0.227797	2.23748	0.0177313
11-AKS19b-2-5	CPX		0.412	0.001	1.682	0.27	3.892	47.994	0.184	10.464	13.443	19.742	0.053	98.137		5.3795	0.221386	144.573	521.143	1093.49	54.184	102.216	2.47914	57.9877	12.2225	0.039225	34.4183	21.7076	55.3466	0.148998	0.10594	0.00201505	0	2.56119	9.43947	1.74004	10.8156	4.37766	1.36649	5.18835	0.797791	4.8322	0.926674	2.26246	0.250624	1.81054	0.24909	3.02559	0.0315526
11-AKS19b-2-6	CPX		0.323	0	1.66	0.116	3.682	49.13	0.223	9.87	13.486	20.205	0	98.694		3.31016	0.153607	139.279	521.574	1045.78	53.0592	103.095	2.19869	58.9718	12.3716	0.0376624	35.2205	21.6733	55.9961	0.12634	0.452991	0.0107205	0	2.59166	9.70763	1.75913	11.31	3.83334	1.33653	4.89825	0.820483	5.02338	0.905482	2.18482	0.274906	1.72961	0.280861	2.87088	0.0270097
11-AKS19b-2-7	CPX		0.371	0.009	1.706	0.165	3.453	49.615	0.214	10.578	13.659	19.695	0.038	99.503		5.47345	0.179177	146.194	560.644	1211.9	54.7523	105.909	2.85615	57.127	13.4272	0	32.135	23.359	59.5599	0.161593	0.145308	0.0114007	0.0527071	2.77077	9.84776	1.84566	11.7378	4.17339	1.39648	5.34373	0.810617	4.96486	0.968513	2.39051	0.288218	1.94381	0.279523	2.83156	0.027696
11-AKS19b-2-8	CPX		0.373	0	1.446	0.166	3.825	49.808	0.127	10.287	13.767	20.601	0.03	100.429		2.54757	0.108592	149.457	548.885	994.179	55.3616	107.33	2.61889	56.6426	12.1363	0	35.134	22.8079	51.5153	0.116554	0.12453	0	0.0320424	2.60884	9.64982	1.8065	11.5824	4.27626	1.29549	4.86857	0.803641	4.77179	0.950778	2.28339	0.289577	1.73895	0.260263	2.63213	0.0271752
11-AKS19b-2-9	CPX		0.378	0	2.06	0.25	4.069	48.202	0.183	9.75	13.244	20.504	0.07	98.709		2.70532	0.100994	153.782	563.857	1267.22	55.907	104.806	2.80431	60.349	12.2693	6.97766e-05	36.137	22.2106	54.7606	0.126747	0.0992605	0.00543042	0.168176	2.66554	9.42428	1.75682	11.018	3.8727	1.33548	4.967	0.753788	4.61462	0.909659	2.21653	0.259574	1.76723	0.244764	2.85709	0.0310153
11-AKS19b-2-10	CPX		0.416	0	1.668	0.128	3.968	48.738	0.219	10.628	13.648	19.714	0.014	99.141		2.94958	0.0998623	151.325	555.466	1227.5	54.5962	104.345	2.76492	59.0725	12.5326	0	35.3419	23.3384	59.0724	0.147806	0.225383	0.00935106	0.0195436	2.6192	9.86871	1.86364	11.6215	4.47926	1.50013	5.25522	0.792432	5.03223	1.00721	2.38619	0.291829	1.86309	0.280159	2.82382	0.0480136
11-AKS19b-2-11	CPX		0.399	0	2.091	0.246	4.598	48.103	0.169	11.014	13.317	19.443	0.008	99.388		2.02526	0.104933	142.111	572.971	12.4675	58.8041	69.5388	2.3327	69.3095	10.5686	0.00597926	42.3082	27.274	53.663	0.104188	0.112047	0	0.0393937	3.2749	11.9529	2.16851	13.8948	5.07427	1.6469	5.90339	0.985783	5.66978	1.04664	2.65913	0.332059	1.95285	0.268056	2.53485	0.0163339
11-AKS19b-2-14	CPX		0.38	0.003	1.362	0.099	3.218	49.837	0.194	10.509	13.884	20.079	0.032	99.597		3.16011	0.0426361	145.262	540.504	862.51	60.2639	112.24	2.58309	57.4502	10.8464	0	32.8997	22.0902	42.8202	0.108107	0.173189	0	0.0111749	2.34717	8.5439	1.67592	10.0734	3.57652	1.16093	4.6207	0.754584	4.27467	0.88483	1.97603	0.288859	1.65131	0.229421	1.90201	0.0179667
11-AKS19b-2-15	CPX		0.36	0	1.523	0	2.761	50.025	0.226	11.695	13.689	19.368	0	99.647		10.4998	0.206061	148.89	577.82	576.486	60.5949	109.159	3.1572	59.4932	10.8334	0.068466	36.0339	22.4018	46.7217	0.0989829	0.0911198	0.0430538	0.0700689	2.44749	9.03724	1.6668	10.4202	4.01217	1.16595	4.73405	0.779191	4.49124	0.866006	2.04023	0.274535	1.73906	0.23828	2.08089	0.0169329
11-AKS19b-3-5	CPX		0.402	0.007	1.478	0.175	3.401	49.463	0.179	10.098	13.965	19.903	0	99.071		8.78824	0	138.878	604.337	8.53084	61.1929	53.6715	3.3573	83.571	12.3882	0	37.5919	27.4908	64.8327	0.146798	0.240863	0.0561869	0.0827339	3.31791	12.3899	2.29436	14.3428	4.73227	1.66896	6.24063	0.941259	5.76769	1.10507	2.72939	0.333277	2.17075	0.344146	3.00102	0.0293695
11-AKS19b-3-6	CPX		0.413	0	1.51	0.02	2.976	49.736	0.223	11.04	13.431	19.725	0.074	99.147		9.10559	0.18853	131.889	566.728	4.14904	58.5108	47.9336	1.95797	80.9459	11.7516	0	38.1526	28.365	58.2617	0.133534	0.219539	0.00488539	0.0706245	3.49809	12.8768	2.34696	14.6099	5.63234	1.67389	6.33858	0.980923	5.94313	1.12197	2.89134	0.335447	2.36285	0.310472	2.74302	0.0286217
11-AKS19b-3-7	CPX		0.387	0.004	1.505	0.078	3.224	49.645	0.202	10.371	13.964	19.835	0	99.214		16.1486	0.235492	140.698	567.715	531.926	61.48	113.811	1.73784	54.2276	11.0078	0.00866786	34.2789	20.8161	42.5698	0.0870734	0.180138	0	0.161391	2.15396	7.96894	1.47929	9.44376	3.29315	1.05169	4.0754	0.626898	3.83999	0.742618	1.80811	0.246473	1.52219	0.186421	1.76836	0.0156462
11-AKS19b-3-12	CPX		0.397	0.005	1.671	0	2.797	49.61	0.278	11.581	13.251	19.508	0.085	99.181		5.6475	0.217497	146.471	625.379	34.143	59.6911	55.6087	2.43158	79.4213	11.4898	0.0811823	39.6886	30.972	60.5097	0.102645	0.185011	0.0170077	0.0891941	3.51408	12.8011	2.37033	15.7214	5.60836	1.72111	6.84585	1.11498	6.11675	1.21363	3.13729	0.387238	2.55249	0.361854	2.70833	0.0215721
11-AKS19b-3-17	CPX		0.431	0	1.491	0.171	3.598	49.311	0.146	9.977	14.014	20.026	0.047	99.212		3.63622	0.0990387	167.104	621.526	1149.7	62.3369	122.9	2.77533	55.0165	12.1102	0.0395842	37.5901	24.3338	52.4536	0.106859	0.1042	0.0100782	0.00115771	2.70507	9.97867	1.86036	11.102	3.97489	1.33058	4.61626	0.749251	4.70274	0.867071	2.08689	0.299567	1.64321	0.24571	2.19489	0.0155932
13-AKS19a-1-5	CPX		0.433	0	1.52	0.107	3.063	50.095	0.209	9.52	14.188	19.918	0.012	99.064		9.68955	0.274889	123.383	488.262	689.196	57.4544	127.828	0.846199	53.2588	11.7387	0.0350601	35.8757	19.9909	48.3561	0.0961469	0.0498307	0.0274696	0.209982	2.44001	8.47542	1.53644	9.86681	3.51566	1.10826	4.29506	0.643192	3.93621	0.757539	1.82177	0.237048	1.36566	0.205115	2.0615	0.0225261
13-AKS19a-1-11	CPX		0.234	0	0.831	0	1.371	52.058	0.313	11.102	15.072	18.705	0	99.687		13.2668	0.121474	99.6747	301.459	6.72881	59.5373	68.03	0.670796	89.4254	5.44395	0	29.7363	21.3419	23.0601	0.0464831	0.209398	0	0.00953202	2.00155	7.5557	1.48842	9.85936	3.31123	1.1925	4.64099	0.752964	4.48272	0.853354	2.19036	0.284519	1.93334	0.25983	1.14298	0.00301525
13-AKS19a-1-12	CPX		0.293	0	1.115	0	2.162	50.682	0.277	11.18	14.712	18.591	0	99.012		11.2398	0.0912217	98.5797	294.242	5.02245	59.4024	62.4929	0.815279	86.1995	5.58302	0.00931671	30.8995	22.5882	24.2884	0.0594577	0.0953999	0.00599163	0.038057	2.06644	8.41251	1.5392	10.2718	3.7236	1.20905	4.74432	0.767014	4.71443	0.904593	2.2528	0.301732	1.83347	0.278819	1.09399	0.00676268
13-AKS19a-1-17	CPX		0.283	0.007	0.79	0	1.275	52.282	0.242	10.748	15.643	18.415	0.063	99.749		13.246	0.256134	117.337	377.318	60.7597	54.7571	57.7816	1.20431	84.5106	8.92798	0.372845	53.7679	28.8083	44.4188	0.0937242	0.179362	0.0203903	4.05481	3.26445	12.4872	2.29873	15.3649	5.58995	1.73164	6.4909	0.99628	6.44743	1.22834	2.8825	0.390802	2.31184	0.346567	2.26824	0.0189038
13-AKS19a-2-2	CPX		0.423	0	1.669	0.126	3.505	49.219	0.156	9.541	14.221	20.455	0	99.315		2.94308	0.109892	142.207	550.281	535.713	55.3175	101.557	2.72295	64.1494	11.4073	0.0210906	34.3877	21.8143	48.6021	0.101688	0.070316	0.00124161	0.0418559	2.70183	9.69737	1.85322	11.1587	4.17322	1.35151	4.84419	0.802314	4.82011	0.890121	2.1966	0.292174	1.793	0.260754	2.37328	0.0191087
13-AKS19a-2-5	CPX		0.336	0.003	0.887	0.072	2.104	50.614	0.218	9.898	14.987	19.886	0	99.006		5.90304	0.222959	135	642.768	66.9685	59.8029	66.2748	2.16591	76.9856	12.6122	0	31.7926	27.0387	58.1331	0.15859	0.170605	0	0	3.10629	11.6024	2.13901	13.1355	4.93793	1.5047	6.04993	1.00221	5.97197	1.09934	2.8206	0.363395	2.23613	0.335551	2.96164	0.0266224
13-AKS19a-2-6	CPX		0.399	0	1.577	0.262	3.525	49.07	0.084	10.561	14.287	19.345	0.039	99.15		4.97081	0.0299528	139.571	538.723	878.134	55.4566	105.356	2.54527	61.0865	12.9511	0.0177217	31.6665	21.2891	50.505	0.118445	0.251523	0	0.0177094	2.42126	8.90791	1.67232	10.5599	4.04332	1.25137	4.61908	0.758966	4.72923	0.87197	2.29625	0.290455	1.67976	0.258818	2.48914	0.0322193
13-AKS19a-2-8	CPX		0.432	0	1.506	0.006	2.935	49.843	0.283	9.854	14.222	19.929	0	99.01		9.44303	0.241669	124.38	578.298	25.9154	59.1169	73.4204	2.16173	69.4525	11.0927	0.00271859	33.1867	23.9694	46.6284	0.0855993	0.141683	0	0.0275003	2.633	9.95298	1.86798	11.6132	4.01893	1.36117	5.08562	0.837498	4.75776	0.946357	2.19934	0.304402	1.87249	0.259855	2.20805	0.0217258
13-AKS19a-2-13	CPX		0.403	0.003	1.351	0.006	2.543	50.23	0.366	11.147	14.735	18.975	0.02	99.781		13.834	0	100.915	325.113	54.2894	59.1004	104.805	0.798323	74.1101	6.01725	0.00826139	25.6268	15.6242	19.4794	0.0320656	0.31069	0.00843995	0.0227399	1.28518	5.25591	1.07327	6.73055	2.78458	0.931599	3.22966	0.546582	3.36726	0.615812	1.61278	0.206805	1.23959	0.187757	0.978843	0.00575726
13-AKS19a-2-16	CPX		0.347	0.002	1.395	0.009	2.936	49.849	0.215	10.388	14.27	19.719	0	99.13		11.4969	0.103317	125.617	415.474	784.004	55.5282	118.44	1.04046	62.4832	8.76457	0	31.1511	18.2771	32.7943	0.0568942	0.145368	0	0.185011	1.82485	6.99607	1.35113	8.67447	3.17939	1.0889	3.85626	0.648392	3.81865	0.768141	1.84803	0.239129	1.44383	0.194087	1.61895	0.00611105
13-AKS19a-2-18	CPX		0.306	0	0.937	0	1.297	51.851	0.216	10.882	15.296	18.632	0.012	99.427		9.88944	0.134275	131.428	490.235	839.289	54.5131	110.313	2.31794	57.9373	10.3611	0.00666186	33.0384	20.1986	42.7369	0.0657476	0.151024	0.00752146	0.00833869	2.21271	8.44664	1.60278	10.292	3.76617	1.20218	4.36013	0.703823	4.44686	0.825016	2.00432	0.267014	1.4882	0.232769	2.16189	0.0225327
13-AKS19a-2-19	CPX		0.308	0	0.854	0.025	1.564	51.566	0.259	10.305	15.265	19.232	0.013	99.39		17.6532	0.320869	128.939	580.811	47.2406	57.9534	76.0271	4.4682	76.1592	11.4637	0.0769473	37.6514	23.7764	50.6092	0.097412	0.152047	0.0773069	0.473807	2.96315	11.0631	2.0763	12.6656	4.50553	1.38978	5.3329	0.841696	5.11955	0.985328	2.48899	0.313944	1.83743	0.257	2.45948	0.0225924
14-AKS19a-1-1	CPX		0.272	0.004	1.556	0.305	3.641	49.634	0.165	10.184	14.209	19.269	0.027	99.267		6.31316	0	142.019	485.93	1370.3	59.6004	139.149	1.51952	51.8831	11.1783	0	29.0078	19.7891	40.0203	0.109325	0.207666	0.00173812	0.0117994	1.9962	6.94133	1.34458	8.60636	2.85956	0.996807	3.98409	0.636673	3.75238	0.709447	1.59907	0.224497	1.41786	0.202156	1.7438	0.0159537
14-AKS19a-1-2	CPX		0.396	0.002	1.388	0.192	3.285	50.148	0.227	9.561	14.012	19.894	0.016	99.121		8.95189	0.118245	111.962	379.207	687.394	61.8339	151.548	1.00093	50.6837	7.18794	0.0076572	28.4002	13.9317	19.8662	0.0312947	0.0895423	0	0	1.2817	4.77673	0.932031	5.79114	2.06292	0.764486	2.66677	0.387805	2.62894	0.521085	1.24302	0.186484	0.889318	0.117091	0.871593	0.00193126
14-AKS19a-1-4	CPX		0.387	0	1.443	0.164	3.481	48.956	0.209	9.955	13.908	20.324	0	98.827		7.01156	0.0796478	128.559	465.98	744.091	60.0971	140.759	1.39406	52.3613	10.5359	0.0372615	32.8897	18.1356	30.935	0.0679941	0.0314478	0	0.034574	1.74287	7.02367	1.35366	8.00846	3.02538	0.994531	3.81979	0.552262	3.47303	0.658375	1.57573	0.215299	1.22552	0.177922	1.39846	0.0126519
14-AKS19a-1-5	CPX		0.357	0.004	1.311	0.003	2.49	51.096	0.213	10.709	14.156	19.705	0	100.043		5.76022	0.0441715	140.943	476.15	9.45193	58.8422	111.931	1.38096	55.2125	9.37074	0.0355886	36.7626	21.2701	39.3511	0.0630893	0.0923293	0	0.0962195	2.30469	8.51885	1.45657	9.85164	3.43387	1.18394	4.59258	0.713307	4.06981	0.817363	1.94455	0.24524	1.52784	0.212028	1.79065	0.0117341
14-AKS19a-1-6	CPX		0.373	0	1.349	0.05	2.627	50.938	0.246	10.391	14.355	19.764	0.048	100.141		4.87757	0.00693531	126.416	447.019	2.94775	58.5394	81.2954	1.28195	62.1508	9.38987	0	34.7147	25.7118	37.8222	0.0738282	0.10545	0.00881109	0.0206017	2.57051	9.60632	1.69042	11.6808	4.19895	1.25519	5.10459	0.805256	5.02019	0.924385	2.36906	0.275272	1.90914	0.247216	1.64542	0.0130422
14-AKS19a-1-7	CPX		0.346	0	1.462	0.183	3.417	50.248	0.089	9.725	14.046	20.356	0.015	99.887		7.58055	0.11349	148.731	537.977	1333.53	57.7688	133.494	1.58827	49.0718	12.3193	0.0227419	30.8584	20.4877	49.1006	0.101618	0.150962	0	0.0108922	1.99668	7.96278	1.42894	8.97891	3.43612	1.15604	4.10639	0.739987	3.83276	0.743739	1.88448	0.208662	1.49791	0.188801	2.1192	0.0248069
14-AKS19a-1-8	CPX		0.322	0.005	0.987	0.007	1.554	51.149	0.244	9.945	15.269	19.387	0.044	98.912		5.77887	0	126.948	444.334	4.43341	59.447	91.7862	1.47044	62.0363	9.20556	0	31.8689	22.4186	37.562	0.0622945	0.146376	0.00258681	0.0210901	2.05962	7.78378	1.49454	9.51468	3.39966	1.16975	4.49537	0.705317	4.36061	0.78355	2.00028	0.266032	1.72045	0.243362	1.64576	0.0142286
14-AKS19a-1-9	CPX		0.33	0.002	0.924	0	1.497	51.693	0.214	11.542	14.282	18.97	0.031	99.486		7.82868	0.0332823	108.301	337.677	2.68212	61.3186	85.8572	0.928316	65.6334	5.50429	0	29.0409	18.4655	21.1595	0.0249081	0.164944	0.0125083	0.0382538	1.63146	6.22149	1.24222	7.75623	2.76331	0.917398	3.88871	0.551844	3.42792	0.701327	1.74827	0.200559	1.38912	0.180944	0.90686	0.00725689
14-AKS19a-1-11	CPX		0.388	0	1.303	0.103	2.855	50.701	0.17	9.843	14.16	20.087	0.126	99.737		4.15545	0.0757149	150.549	508.31	1136.66	60.5792	146.992	3.05514	47.8972	10.0681	0.0307463	36.1523	18.5253	35.9296	0.0700397	0.150181	0	0.0110228	1.94661	7.12768	1.31322	8.16674	3.16563	0.975699	3.65647	0.613131	3.41404	0.657214	1.62128	0.22066	1.2361	0.171345	1.64538	0.00932107
14-AKS19a-1-13	CPX		0.403	0	1.385	0.147	3.521	49.23	0.249	10.488	14.476	19.541	0	99.441		6.71554	0.114838	127.655	456.688	486.539	58.9669	135.68	1.5583	60.0774	10.8421	0.0317653	31.5565	18.0132	33.0319	0.0658425	0.183355	0.00577492	0.0219765	1.82414	6.74271	1.27606	8.05302	3.02236	1.09681	3.71631	0.603301	3.60434	0.749043	1.78753	0.209651	1.46365	0.171009	1.60025	0.00740989
14-AKS19a-1-14	CPX		0.354	0	1.358	0	2.896	49.3	0.225	10.874	14.297	19.263	0.026	98.592		5.08827	0	123.885	421.768	432.997	62.7004	132.751	1.60812	54.0313	8.11753	0.00135999	29.814	16.2433	26.7018	0.0530628	0.212691	0	0.0418906	1.59675	5.95802	1.12272	6.89657	2.69546	0.863414	3.06839	0.507223	3.28571	0.595745	1.43376	0.200645	1.24189	0.1748	1.21415	0.0150038
14-AKS19a-1-15	CPX		0.33	0	0.967	0.046	1.498	51.774	0.232	10.062	14.947	19.448	0.022	99.326		8.06733	0.0846341	106.555	357.275	6.20097	63.1271	103.129	1.10805	64.0429	6.23157	0.0215133	28.7457	16.7313	20.0963	0.0422807	0.227202	0	0.0553015	1.44087	5.87682	1.11861	6.91138	2.55981	0.845428	3.04491	0.454304	3.35171	0.600871	1.48827	0.190992	1.11032	0.18331	0.735012	0.00348882
14-AKS19a-1-16	CPX		0.375	0	1.475	0.014	2.622	49.735	0.26	11.466	14.329	18.934	0.092	99.302		6.49786	0.451451	130.499	443.895	4.02856	59.7518	85.4884	1.39392	71.397	9.65803	0.0156231	30.3552	25.7983	44.1431	0.0802818	0.176578	0	0.225414	2.28694	8.94839	1.71532	11.34	4.29365	1.31199	5.14456	0.849176	5.05096	0.95331	2.35384	0.319101	1.85595	0.276237	1.77267	0.0171678
14-AKS19a-1-17	CPX		0.364	0.003	1.477	0.138	3.164	49.449	0.181	10.143	14.249	19.656	0.021	98.845		9.34314	0.0670578	124.331	423.777	253.135	63.2878	135.216	1.22023	55.7424	7.81366	0	31.7728	16.6363	23.1899	0.0505853	0.0575839	0	0.00186202	1.57945	6.14743	1.13903	7.04302	2.72407	0.961191	3.21369	0.513981	3.03391	0.606354	1.32717	0.188017	1.11532	0.135995	1.03525	0.00886912
14-AKS19a-1-20	CPX		0.299	0	1.28	0	2.305	50.758	0.294	11.819	14.364	18.769	0	99.888		6.01491	0.192526	118.459	383.618	1.7325	63.2005	73.4471	1.24628	76.9883	8.50052	0.0165277	28.4959	29.9157	43.3824	0.0662062	0.198598	0	0.0219505	2.39074	9.46363	1.79557	11.724	4.45787	1.35978	5.43545	0.84477	5.63561	1.06183	2.72304	0.326281	2.43284	0.305096	1.76549	0.016626
14-AKS19a-1-21	CPX		0.311	0	0.916	0.025	1.891	51.093	0.206	9.864	15.139	19.811	0.033	99.289		8.22932	0.145419	118.438	402.804	256.076	63.0489	136.671	1.41914	55.7684	6.87538	0	29.5342	15.7363	22.2899	0.0420115	0.166759	0.0138086	0.0310556	1.39156	5.62758	1.05505	6.69163	2.70285	0.824343	3.16525	0.495123	3.08582	0.51061	1.3075	0.168979	1.2025	0.154144	0.825457	0.00435501
14-AKS19a-1-22	CPX		0.369	0.006	1.457	0.162	3.619	49.624	0.184	9.772	13.933	20.205	0	99.331		9.25159	0.165362	147.353	509.174	1283.8	58.3797	139.711	1.40424	48.1779	11.4827	0	33.9939	19.5191	42.7465	0.136782	0.0948632	0.00440499	0.0117597	2.24606	7.96876	1.47142	8.90097	3.30023	1.05231	4.03504	0.625148	3.49725	0.741149	1.55157	0.211439	1.35766	0.215312	1.80343	0.0148384
14-AKS19a-1-23	CPX		0.42	0.008	1.583	0.11	3.162	49.426	0.125	10.299	14.051	19.598	0.02	98.802		6.87464	0.263814	134.476	494.295	15.6892	63.3997	118.509	1.50392	55.5839	9.35772	0	33.6715	21.0766	35.3209	0.0684664	0.179082	0.00291163	0.0855073	2.09905	8.28691	1.43943	9.81604	3.41895	1.16499	4.38899	0.680329	3.95543	0.780628	1.87461	0.246985	1.51683	0.237186	1.46549	0.0170713
14-AKS19a-1-26	CPX		0.311	0.003	0.908	0.085	1.883	51.29	0.217	9.783	15.367	19.415	0.033	99.295		7.72989	0.0343749	103.325	329.272	410.037	59.9554	136.339	1.37562	65.8733	6.34614	0.00749706	27.2183	13.6731	16.9869	0.0267138	0.140869	0.00774838	0.00970017	1.2646	4.8393	0.955492	5.78198	2.31778	0.822768	2.80693	0.448418	2.9822	0.543036	1.53372	0.169088	1.16773	0.157165	0.814442	0.00407241
14-AKS19a-1-27	CPX		0.384	0.003	1.328	0	2.758	50.706	0.228	10.605	13.691	19.96	0.004	99.667		6.29534	0.0373513	104.272	335.733	11.5876	64.6425	120.203	1.22577	63.1895	5.89811	0	25.9003	15.1166	17.5427	0.0581452	0.223294	0.0209888	0.0105612	1.31405	4.91897	0.955416	5.99623	2.37056	0.753394	2.96298	0.449481	2.82217	0.559153	1.38263	0.175758	1.13145	0.152749	0.776093	0.00354874
14-AKS19a-1-28	CPX		0.321	0.002	0.957	0.04	1.714	51.549	0.196	9.809	14.99	19.516	0.009	99.104		4.78649	0	104.033	333.799	11.4155	61.552	116.048	1.48684	66.1511	6.24461	0.0208394	28.0566	15.9608	19.4454	0.0357672	0.236639	0	0.0211093	1.39948	5.33435	1.04906	6.80632	2.60192	0.932384	3.5241	0.495311	3.30992	0.615803	1.50848	0.172324	1.12751	0.180283	0.897616	0.00620502
14-AKS19a-1-29	CPX		0.382	0.005	1.38	0.061	2.518	50.138	0.23	11.073	14.041	19.529	0	99.356		5.04461	0.202451	113.239	357.29	3.61179	62.92	88.1429	1.07449	67.1201	5.8838	0.0107538	29.9193	19.8873	24.4929	0.045459	0	0.0104666	0.175934	1.81594	6.81382	1.32889	8.10393	3.15294	1.05978	3.63693	0.611005	3.65099	0.769103	1.79361	0.251221	1.44676	0.230006	1.08609	0.00155642
14-AKS19a-1-30	CPX		0.404	0.004	1.41	0.161	3.426	49.927	0.14	9.457	14.224	20.133	0	99.286		9.49066	0.225018	129.019	481.962	13.734	60.8914	115.243	1.22566	57.6464	9.55711	0.0274832	32.0782	21.1392	36.0288	0.0768419	0	0.00850571	0.0212294	2.10717	7.88637	1.38259	9.38643	3.17913	1.15	4.20636	0.66329	3.94629	0.741703	1.81132	0.27041	1.53026	0.212633	1.50749	0.0151621
							66666

## Sheet: Table S2
Supplementary Table S2. Water contents in the mantle source of Tarim CFB
Batch melting				Fractional melting
F	D	Cm(wt.%)	CS(ppm)	F	D	Cm(wt.%)	CS(ppm)
0.1	0.0088	1.23	1327	0.1	0.0088	1.23	1230
0.1	0.013	1.23	1374	0.1	0.013	1.23	1230
Note: Cm represents water contents of melt; CS represents water contents in the mantle source
